# Supplementary material for: Functions of Pugionium cornutum (L.) Gaertn Extracts: Investigating the Mechanism of Gastroparesis Amelioration from the Perspective of the Gut Microbiota and Its Metabolites
Source: Foods. 2025 Aug 12;14(16):2800. doi: 10.3390/foods14162800 (PMC12386120; doi:10.3390/foods14162800)
Supplement: Supplementary file 1 [file foods-14-02800-s001.zip]

Archive with 1 entries (1 files):
- foods-3753823-supplementary.pdf
